# Supplementary material for: A mechanistic systems biology model of brain microvascular endothelial cell signaling reveals dynamic pathway-based therapeutic targets for brain ischemia
Source: Redox Biol. 2024 Nov 5;78:103415. doi: 10.1016/j.redox.2024.103415 (PMC11584692; doi:10.1016/j.redox.2024.103415)
Supplement: Multimedia component 2 [file mmc2.xlsx]

## Sheet: FLUX
Species Name Initial Condition (copy numbers, rounded to the nearest integer)	Initial Condition (copy numbers, rounded to the nearest integer)	flux	Ref. (in PMIDs)
LPS_CD14	0	v2-v1	Baseline
TLR4	7000	v5-v2-v6	21593866
TLR4_CD14_LPS	0	v2-v3	Baseline
TRAF6	2995	v9-v7-v8	21593866
TRAF6_ub	0	v7+v8-v9	Baseline
TAK	2256	v11-v10-v51	21593866
TAK_P	0	v51+v10-v11	Baseline
IKK	4213	v14-v12-v13	21593866
IKK_P	0.001	v12+v13-v14	Fitted
NFKB_IKB	57896	v25-v15+v24	25225357
NFKB_cy	1000	v15-v25-v16	Fitted
IKB_P	1000	v15-v17	Fitted
IKB_mRNA_cy	20	v18-v19	Fitted
LPS	0	(-V1)	Baseline
CD14	4816	v144-v1-v145	25225357
TNFR1_TNF	0	v44-v45	Baseline
TNFR1	1237	v42-v44-v43	25225357
TNF_α	0	(-v44)	Baseline
TLR4_LPS_CD14_int	0	v3-v4	Baseline
RIP1	14000	(-v48)+v49+v46-v47	25225357
IKB_free	2500	(-v25)+v20-v21-v22	25225357
NFKB_IKB_nu	2000	v23-v24	Fitted
IKB_nu	1000	v23-v21	Fitted
NFKB_nu	2000	v16-v23	Fitted
HIF1a_cy	554	(-v76)+(-v84)+v82+v77-v98	Fitted
O2	122430000	set according to oxygen tensions	Fitted
PHD_a	27040	v76+v74-v75+v78	Fitted
HIF_OH	25	v76-v80-v77	Fitted
HIF1a_nu	153	v84-v86	Fitted
HIF1b_nu	14868	(-v86)-v87	Fitted
HIF_dimer_nu	38	v86	Fitted
VEGF	0	(-v54)	Baseline
VEGFR2	96977	(-v54)+v52-v53	25470552
VEGF_VEGFR2	0	v54-v55+v56-v57+v58	Baseline
VEGFR2_p1175	0	v55-v56-v146	Baseline
MEK	300000	v62-v61	21593866
MEK_p	0	v61-v62	Baseline
ERK	322325	v31-v30-v63-v157	25225357
ERK_p	0	v30+63-v31+v157	Baseline
PHD	18930	(-v74)+v72-v73	Fitted
PLCG	21041	v60-v59-v154	25225357
PLCG_p	0	v59-v60+v154	Baseline
A20_mRNA_cy	10	v26-v27	Fitted
A20	3966	v28-v29	21593866
RIP1_K63	0	v48-v49-v50	Baseline
TNFR_prod	1	constant
p38	189496	v33-v32	25225357
p38_p	0	v32-v33	Baseline
IL-6	127	v36-v37	Fitted
JNK	322325	v35-v34	25225357
JNK_p	0	v34-v35	Baseline
VEGFR2_p951	0	v57-v58-v147	Baseline
PI3K	5893	v69-v68	21593866
PI3K_p	0	v68-v69	Baseline
AKT	11329	v71-v70-v155-v156	21593866
AKT_p	0	v155+v156+v70-v71	Baseline
PTEN	47403		25470552
O2/PHD_a	2176	(-v76)+v75-v78	Fitted
AMPK	179668	v65-v64-v107-v114	25470552
AMPK_p	1000	(-v65)+v64+v107+v114	Fitted
ULK1	2670	v67-v66	25470552
ULK1_p	0	v66-v67	Baseline
P53	528	v95-v94	25470552
MDM2	173	v96-v97-v98	25470552
MDM2_HIF1a	85	v98-v99	Fitted
TIGAR	48755	v100-v101	25470552
glucose	11500000000000		Fitted
ATP	144480000000000	v102+v103-v104	Fitted
AMP	7224000000000		Fitted
NADPH	100000	v132-v133	Fitted
PFKFB3	51942	v105-v106	25225357
ROS	301000	v130-v131-v133	31096608
ONOO-	2408000	v124-v125	24137189
succinate	1(relative amount)	v128-v129	Fitted
LON	268665	v126-v127	25225357
Keap1/Nrf2	2000	v134-v135	25225357
Keap1	10	v135-v134	Fitted
Nrf2	10	v135-v134	Fitted
Ca2+	60200	(-v111)-v113+v108+v110-v109-v112	23685703
CaM	53154400	(-v113)	25225357
Ca2+/CaM	500000	v113	Fitted
eNOs	1(relative amount)	v116-v115	Fitted
eNOs_p	0.1(relative amount)	v115-v116	Fitted
Ca2+_ER	12040000	v109-v108	Fitted
BH4	1.5(relative amount)	v121-v120	20847284
BH2	1(relative amount)	v120-v121	20847284
NO	3612000	v122+v123-v124	22314268
iNOS	2000000	v117-v118-v119	Fitted
ZO-1	2000	v136-v137	25225357
claudin5	30000	v138-v139	25470552
BDNF	1	v88-v89	26842559
BAX	76063	v140-v141	25225357
IL-1b	800	v38-v39	20047691
CCL2	46323	v40-v41	20047691
caspase3	331818	v142-v143	25470552
HIF2a_OH	8	v78-v79-v81	Fitted
HIF2a_cy	752	v79+v83-v78-v85	Fitted
HIF2a_nu	209	v85-v87	Fitted
HIF2a_dimer	52	v87	Fitted
Ang2	12	v90-v91	Fitted
sema3g_mrna	2	v92-v93	Fitted
NADP+	100000	v133	Fitted
H2O	100000	v133	Fitted
FGFR	2000	(-v148)+v149-v150	25470552
FGF	0	(-v148)	Baseline
FGFR_FGF	0	v148	Baseline
PKC	1(relative amount)	v158-v159	Fitted
PKC_p	0	v159-v158	Fitted
ANG1	0	(-v151)	Baseline
TIE2	60000	(-v151)	25470552
ANG1_TIE2	0	(-v152)+v151+v153	Baseline
ANG1_TIE2_P	0	v152-v153	Baseline
Wnt	0	(-v160)	Baseline
FZD6	60000	(-v160)	25225357
β-catenin	829	v161-v162	25470552
Wnt_FZD6	0	v160	Baseline

## Sheet: Reaction
	reaction descriptions	reaction flux details	parameter values	Ref.(in PMIDs)
v1	LPS binds CD14	kon_lps_cd14*[LPS]*[CD14]-koff_lps cd14*[LPS_CD14]	kon_lps_cd14=2.85e-8 (molecule^-1*min^-1), koff_lps cd14=0.00506 (min^-1)	17846506
v2	LPS_CD14 complex binds TLR4	kon_lps cd14_tlr4*[TLR4]*[LPS_CD14]-koff_lps cd14 tlr4*[TLR4_CD14_LPS]	kon_lps cd14=4.22e-6(molecule^-1*min^-1), koff_lps cd14 tlr4=0.000724 (min^-1)	17846506
v3	Translocation of LPS_CD14_TLR4 complex from cell membrane to cytoplasm	[kin_lps cd14 tlr4]*[TLR4_CD14_LPS]-[kout_lps cd14 tlr4]*[TLR4_LPS_CD14_int]	kin_lps cd14 tlr4=0.1 (min^-1), [kout_lps cd14 tlr4]=1e-7 (min^-1)	Fitted
v4	Degradation of LPS_CD14_TLR4 complex in cytoplasm	[kd_tlr4 lps cd14]*[TLR4_LPS_CD14_int]	kd_tlr4 lps cd14=1(min^-1)	Fitted
v5	Production of TLR4	kt_tlr4	kt_tlr4=70(molecule*min^-1)	Fitted
v6	Degradation of TLR4	kd_tlr4*[TLR4]	kd_tlr4=0.01(min^-1)	Fitted
v7	Ubiquitination of TRAF6 by LPS_CD14_TLR4 complex	kub_traf6*[TRAF6]*[(TLR4_CD14_LPS)^2]	kub_traf6=0.0001(molecule^-2*min^-1)	Fitted
v8	Ubiquitination of TRAF6 by internalized LPS_CD14_TLR4 complex	kub2_traf6*[TRAF6]*[(TLR4_LPS_CD14_int)^2]	kub2_traf6=0.002(molecule^-2*min^-1)	Fitted
v9	Deubquitination of TRAF6 is regulated by A20	kdub_traf6ub*[TRAF6_ub]*[A20]	kdub_traf6ub=0.005(molecule^-1*min^-1)	Fitted
v10	Phosphorylation of TAK1 induced by TRAF6	kp_tak1 lps*[TAK]*[TRAF6_ub]	kp_tak1 lps=0.00076(molecule^-1*min^-1)	Fitted
v11	Dephosphorylation of TAK1	kdp_tak1*TAK_P	kdp_tak1=1(min^-1)	Fitted
v12	Phosphorylation of IKK induced by TAK1	kp_ikk*[IKK]*[(TAK_P)^2]	kp_ikk=3.2e-7(molecule^-2*min^-1)	Fitted
v13	Phosphorylation of IKK induced by ROS	kp_ikkros*[IKK]*[(ROS/(ROS+km_rosikk)]	kp_ikkros=0.00021333(molecule^-1*min^-1), km_rosikk=3.01e+08	Fitted
v14	Dephosphorylation of IKK	kdp_ikkp*[IKK_P]	kdp_ikkp=0.925(min^-1)	Fitted
v15	IKB phosphorylaion by IKK causes release of NFKB	kp_nfkb ikb*[NFKB_IKB]*[IKK_P]	kp_nfkb ikb=0.03(molecule^-1*min^-1)	Fitted
v16	Translocation of NFKB from cytoplasm to nucleus	kin_nfkb*[NFKB_cy]-kout_nfkb*[NFKB_nu]	kin_nfkb=0.289(min^-1), kout_nfkb=0.145(min^-1)	Fitted
v17	Degradation of phosphorylated IKB	kd_ikb*[IKB_P]	kd_ikb=0.0018(min^-1)	Fitted
v18	Production of IKB mRNA is promoted by NFKB	kprint_nfkb to ikb*([NFKB_nu]+baseline_ikb)	kprint_nfkb to ikb=0.0012(min^-1)	Fitted
v19	Degradation of IKB mRNA	kd_ikb mrna*[IKB_mRNA_cy]	kd_ikb mrna=0.12(min^-1)	Fitted
v20	Production of IKB from mRNA	kt_ikb*[IKB_mRNA_cy]	kt_ikb=2.125(min^-1)	Fitted
v21	Translocation of IKB from cytoplasm to nucleus	kin_ikb*[IKB_free]-kout_ikb*[IKB_nu]	kin_ikb=0.4(min^-1), kout_ikb=1(min^-1)	Fitted
v22	Degradation of IKB in cytoplasm	kd_ikb free*[IKB_free]	kd_ikb free=0.017(min^-1)	Fitted
v23	Nuclear NFKB binds to IKB	kon_nfkb_ikbon*[IKB_nu]*[NFKB_nu]-koff_nfkb ikb on*[NFKB_IKB_nu]	kon_nfkb_ikbon=0.001(molecule^-1*min^-1), koff_nfkb ikb on=0.1(min^-1)	Fitted
v24	Translocation of NFKB_IKB complex from nucleus to cytoplasm	kout_ikb nfkb*[NFKB_IKB_nu]	kout_ikb nfkb=0.001(min^-1)	Fitted
v25	Cytoplasmic NFKB binds to IKB	kon_ikb free_nfkb*[NFKB_cy]*[IKB_free]-koff_ikb nfkb*[NFKB_IKB]	kon_ikb free_nfkb=1e-6(molecule^-1*min^-1), koff_ikb nfkb=4.318e-5(min^-1)	Fitted
v26	Production of A20 mRNA is promoted by NFKB	kpt_mrna a20*([NFKB_nu]+baseline_a20)	kpt_mrna a20=1e-5(min^-1)	Fitted
v27	Degradation of A20 mRNA	kd_a20 mrna*[A20_mRNA_cy]	kd_a20 mrna=0.003(min^-1)	Fitted
v28	Production of A20 from mRNA	kt_a20*[A20_mRNA_cy]	kt_a20=13.762(min^-1)	Fitted
v29	Degradation of A20	kd_a20*[A20]	kd_a20=0.0347(min^-1)	,29449567
v30	Phosphorylation of ERK induced by TAK	kp2_erk tak*[ERK]*[TAK_P]	kp2_erk tak=0.001(molecule^-1*min^-1)	Fitted
v31	Dephosphorylation of ERK	kdp_erk*[ERK_p]	kdp_erk=10(min^-1)	Fitted
v32	Phosporylation of p38 induced by ERK	kp_p38*[p38]*[TAK_P]	kp_p38=0.001(molecule^-1*min^-1)	Fitted
v33	Dephosphorylation of p38	kdp_p38*[p38_p]	kdp_p38=10(min^-1)	Fitted
v34	Phosphorylation of JNK induced by ERK	kp_jnk*[JNK]*[TAK_P]	kp_jnk=0.001(molecule^-1*min^-1)	Fitted
v35	Dephosphorylation of JNK	kdp_jnk*[JNK_p]	kdp_jnk=10(min^-1)	Fitted
v36	Production of IL-6 is promoted by NFKB	kt_il6*[(NFKB_nu)^3)]	kt_il6=2.5e-11(molecule^-2*min^-1)	Fitted
v37	Degradation of IL-6	kd_il6*[IL-6]	kd_il6=0.0016(min^-1)	3263918
v38	Production of IL-1b is promoted by NFKB	kt_il1b*[NFKB_nu]	kt_il1b=0.025(min^-1)	Fitted
v39	Degradation of IL-1b	kd_il1b*[IL-1b]	kd_il1b=0.0625(min^-1)	3259579
v40	Production of CCL2 is promoted by NFKB	kt_ccl2*[(NFKB_nu)^2]	kt_ccl2=7.5e-6(molecule^-1*min^-1)	Fitted
v41	Degradation of CCL2	kd_ccl2*[CCL2]	kd_ccl2=0.00064764(min^-1)	Fitted
v42	Production of TNFR	kt_tnfr1*[TNFR_prod]	kt_tnfr1=5.3(molecule*min^-1)	Fitted
v43	Degradation of TNFR	kd_tnfr1*[TNFR1]	kd_tnfr1=0.0043	Fitted
v44	TNFa binds to TNFR	kon_tnf_tnfr1*[TNFR1]*[TNF_α]-koff_tnf_tnfr1*[TNFR1_TNF]	kon_tnf_tnfr1=3.588e-5(molecule^-1*min^-1), koff_tnf_tnfr1=0.03	28235800
v45	Degradation of TNFa_TNFR complex	kd_tnfra*[TNFR1_TNF]	kd_tnfra=0.03(min^-1)	Fitted
v46	Production of RIP1	kt_rip1	kt_rip1=31.6448(molecule*min^-1)	Fitted
v47	Degradation of RIP1	kd_rip1*[RIP1]	kd_rip1=0.0044(min^-1)	Fitted
v48	Ubiquitination of RIP1 induced by TNFR_TNFa complex	kub_ripk63*[RIP1]*[TNFR1_TNF]	kub_ripk63=0.0009(molecule^-1*min^-1)	Fitted
v49	Deubiquitination of RIP1	kdub_ripk63*[RIP1_K63]	kdub_ripk63=0.0001(min^-1)	Fitted
v50	Degradation of ubiquitinated RIP1	kd_rip1k63*[RIP1_K63]*[A20]	kd_rip1k63=7.5e-6(molecule^-1*min^-1)	Fitted
v51	Phosphorylation of TAK1 induced by RIP1	kp_tak1 tnf*[TAK]*[RIP1_K63]	kp_tak1 tnf=0.0001(molecule^-1*min^-1)	Fitted
v52	Production of VEGFR	kt_vegfr	kt_vegfr=960.072(molecule*min^-1)	Fitted
v53	Degradation of VEGFR	kd_vegfr*[VEGFR2]	kd_vegfr=0.0099(min^-1)	15383331
v54	VEGF binds to VEGFR	kon_vegf_vegfr*[VEGFR2]*[VEGF]-koff_vegf vegfr*[VEGF_VEGFR2]	kon_vegf_vegfr=5e-7(molecule^-1*min^-1), koff_vegf vegfr=0.0768(min^-1)	Fitted
v55	Phosphorylation of VEGFR_VEGF complex at Y1175	kp_vegfr2*[VEGF_VEGFR2]	kp_vegfr2=0.9951(min^-1)	Fitted
v56	Dephosphorylation of VEGFR_VEGF complex at Y1175	kdp_vegfr2p*[VEGFR2_p1175]	kdp_vegfr2p=14.2024(min^-1)	Fitted
v57	Phosphorylation of VEGFR_VEGF complex at Y951	kp_vegfr2 951*[VEGF_VEGFR2]	kp_vegfr2 951=0.5047(min^-1)	Fitted
v58	Dephosphorylation of VEGFR_VEGF complex at Y951	kdp_vegfr2 951*[VEGFR2_p951]	kdp_vegfr2 951=0.1349(min^-1)	Fitted
v59	Phosphorylation of PLCG induced by phosphorylated VEGFR_VEGF at Y1175	kp_plcg*[PLCG]*[VEGFR2_p1175]	kp_plcg=2.3e-5(molecule^-1*min^-1)	Fitted
v60	Dephosphorylation of PLCG	kdp_plcg*[PLCG_p]	kdp_plcg=0.83(min^-1)	Fitted
v61	Phosphorylation of MEK induced by phosphorylated PLCG	kp_mek*[MEK]*[PLCG_p]	kp_mek=0.0001(molecule^-1*min^-1)	Fitted
v62	Dephosphorylation of MEK	kdp_mek*[MEK_p]	kdp_mek=1.5469(min^-1)	Fitted
v63	Phosphorylation of ERK induced by phosphorylated MEK	kp_erk*[ERK]*[MEK_p]	kp_erk=0.0001(molecule^-1*min^-1)	Fitted
v64	Phosphorylation of AMPK induced by phosphorylated PLCG	kp_ampk plc*[AMPK]*[PLCG_p]	kp_ampk plc=0.03(molecule^-1*min^-1)	Fitted
v65	Dephosphorylation of AMPK	kdp_ampk plc*[AMPK_p]	kdp_ampk plc=0.1(min^-1)	Fitted
v66	Phosphorylation of ULK induced by phosphorylated AMPK	kp_ulk1*[ULK1]*[AMPK_p]	kp_ulk1=0.0001(molecule^-1*min^-1)	Fitted
v67	Dephosphorylation of ULK	kdp_ulk1*[ULK1_p]	kdp_ulk1=30(min^-1)	Fitted
v68	Phosphorylation of PI3K induced by phosphorylated VEGFR_VEGF at Y951	kp_pi3k*[PI3K]*[VEGFR2_p951]	kp_pi3k=0.0001(molecule^-1*min^-1)	Fitted
v69	Dephosphorylation of PI3K	kdp_pi3k*[PI3K_p]	kdp_pi3k=1.3771(min^-1)	Fitted
v70	Phosphorylation of AKT induced by phosphorylated PI3K	kp_akt*[AKT]*[PI3K_p]*(PTEN/(PTEN+km_pten))	kp_akt=0.0001(molecule^-2*min^-1), km_pten=36941	Fitted
v71	Dephosphorylation of AKT	kdp_akt*[AKT_p]	kdp_akt=0.2(min^-1)	Fitted
v72	PHD production is promoted by HIF1a and HIF2a	kt_phd*((HIF_dimer_nu)^2)/((HIF_dimer_nu)^2)+km_hif))*((HIF2a_dimer)^2)/((HIF2a_dimer)^2)+km_hif2a))	kt_phd=606(molecule^-3*min^-1), km_hif=32600, km_hif2a=25400	Fitted
v73	PHD degradation	kd_phd*[PHD]	kd_phd=0.00012(min^-1)	Fitted
v74	Activation and Deactivation of PHD	ka_phd*[PHD]-kda_phd*[PHD_a]	ka_phd=0.1(min^-1), kda_phd=0.07(min^-1)	Fitted
v75	Oxygen binds activated PHD	kon_o2phd*[PHD_a]*[O2]-koff_o2phd*[O2/PHD_a]	kon_o2phd=7.14e-9(molecule^-1*min^-1). koff_o2phd=10.8(min^-1)	Fitted
v76	PHD and oxygen induces HIF1a hydroxylation	koh_hif*[HIF1a_cy]*[O2/PHD_a]	koh_hif=2.66e-5(molecule^-1*min^-1)	Fitted
v77	Dehydroxylation of HIF1a	kdoh_hifoh*[HIF_OH]	kdoh_hifoh=0.0638(min^-1)	Fitted
v78	PHD and oxygen induces HIF2a hydroxylation	koh_hif2a*[HIF2a_cy]*[O2/PHD_a]	koh_hif2a=1.4667e-5(molecule^-1*min^-1)	Fitted
v79	Dehydroxylation of HIF2a	kdoh_hif2a*[HIF2a_OH]	kdoh_hif2a=0.03(min^-1)	Fitted
v80	Degradation of hydroxylated HIF1a	kd_hif oh*[HIF_OH]	kd_hif oh=1.272(min^-1)	Fitted
v81	Degradation of hydroxylated HIF2a	kd_hif2a*[HIF2a_OH]	kd_hif2a=3(min^-1)	Fitted
v82	Production of HIF1a	kt_hif1a	kt_hif1a=31.68(molecule*min^-1)	Fitted
v83	Production of HIF2a	kt_hif2a	kt_hif2a=24(molecule*min^-1)	Fitted
v84	Translocation of HIF1a from cytoplasm to nucleus	kin_hif 1a*[HIF1a_cy]-kout_hif 1a*[HIF1a_nu]	kin_hif 1a=0.005(min^-1), kout_hif 1a=0.018(min^-1)	Fitted
v85	Translocation of HIF2a from cytoplasm to nucleus	kin_hif2a*[HIF2a_cy]-kout_hif2a*[HIF2a_nu]	kin_hif2a=0.005(min^-1), kout_hif2a=0.018(min^-1)	Fitted
v86	HIF1a binds to HIF1b	kon_hif1a hif1b*[HIF1b_nu]*[HIF1a_nu]-koff_hif1a hif1b*[HIF_dimer_nu]	kon_hif1a hif1b=5e-7(molecule^-1*min^-1), koff_hif1a hif1b=0.03(min^-1)	Fitted
v87	HIF2a binds to HIF1b	kon_hif2a*[HIF1b_nu]*[HIF2a_nu]-koff_hif2a*[HIF2a_dimer]	kon_hif2a=5e-7(molecule^-1*min^-1), koff_hif2a=0.03(min^-1)	Fitted
v88	Production of BDNF induced by HIF1a _HIF1b complex	kt_bdnf*[HIF_dimer_nu]	kt_bdnf=2.777783e-5(min^-1)	Fitted
v89	Degradation of BDNF	kd_bdnf*[BDNF]	kd_bdnf=0.001(min^-1)	Fitted
v90	Production of Ang2 induced by HIF2a _HIF1b complex	kt_ang2*[HIF2a_dimer]	kt_ang2=0.00022212(min^-1)	Fitted
v91	Degradation of Ang2	kd_ang2*[Ang2]	kd_ang2=0.000962505(min^-1)	31108880
v92	Production of SEMA3G mRNA induced by HIF2a _HIF1b complex	kt_sema3*[HIF2a_dimer]	kt_sema3=0.00019231(min^-1)	Fitted
v93	Degradation of SEMA3G mRNA	kd_sema3*[sema3g_mrna]	kd_sema3=0.005(min^-1)	Fitted
v94	Production of p53	kt_p53*(HIF_dimer_nu/(HIF_dimer_nu+km_p53_hif))+baseline_p53	kt_p53=48.141(min^-1), km_p53_hif=100, baseline_p53=30	Fitted
v95	Degradation of p53	kd_p53*P53*(MDM2/(MDM2+km_p53mdm2))*(1-AMPK_p/(AMPK_p+km_ampkp53))	kd_p53=0.1175(molecule^-1*min^-1), km_p53mdm2=60, km_ampkp53=410000	25470552
v96	Production of MDM2	kt_mdm2*[P53]	kt_mdm2=0.0018(min^-1)	Fitted
v97	Degradation of MDM2	kd_mdm2*[MDM2]*(HIF_dimer_nu/(HIF_dimer_nu+km_hif_mdm2))	kd_mdm2=0.0057(min^-1), km_hif_mdm2=5	25470552
v98	MDM2 binds to HIF1a	kon_hif1a_mdm2*[HIF1a_cy]*[MDM2]-koff_hif1a_mdm2*[MDM2_HIF1a]	kon_hif1a_mdm2=4.73e-5(molecule^-1*min^-1), koff_hif1a_mdm2=0.06	Fitted
v99	Degradation of HIF1a_MDM2 complex	kd_mdm2hif1a*[MDM2_HIF1a]	kd_mdm2hif1a=0.001(min^-1)	Fitted
v100	Production of Tigar	kt_tigar*[P53]	kt_tigar=1.8(min^-1)	Fitted
v101	Degradation of Tigar	kd_tigar*[TIGAR]	kd_tigar=0.02(min^-1)	25470552
v102	Production of ATP with o2	kt_atp1*[glucose]*(O2/(O2+km_o2atp))*(PFKFB3/(PFKFB3+km_pfk2atp))*(1-TIGAR/(TIGAR+km_tigar))	kt_atp1=0.434695(molecule^-3*min^-1), km_o2atp=1.00786e8, km_pfk2atp=1000, km_tigar=14000	Fitted
v103	Production of ATP without o2	kt_atp2*[glucose]*(PFKFB3/(PFKFB3+km_pfk2atp))*(1-TIGAR/(TIGAR+km_tigar))'	kt_atp2=0.42705(molecule^-2*min^-1), km_pfk2atp=1000, km_tigar=14000	Fitted
v104	Removal of ATP	kd_atp*[ATP]	kd_atp=0.0124694(min^-1)	Fitted
v105	Production of PFKFB3 is promoted by HIF1a_HIF1b dimer	kt_pfk2*[HIF_dimer_nu]	kt_pfk2=6.8153(min^-1)	Fitted
v106	Degradation of PFKFB3	kd_pfk2*[PFKFB3]	kd_pfk2=0.0023(min^-1)	Fitted
v107	Phosphorylation of AMPK induced by relative ATP amount	kp_ampk atp*[AMPK]*(AMP/ATP)	kp_ampk atp=0.00011132(molecule^-1*min^-1)	Fitted
v108	Translocation of calcium from Endoplasmic reticulum to cytoplasm	kout_ca_er*[Ca2+_ER]*[ROS]*(PLCG_p+1)^2	kout_ca_er=2.76e-08(molecule^-3*min^-1)	Fitted
v109	Translocation of calcium from cytoplasm to Endoplasmic reticulum	kin_ca_er*[Ca2+]	kin_ca_er=1.66(min^-1)	Fitted
v110	General import of calcium into cytoplasm	kin_ca	kin_ca=2941.2(molecule*min^-1)	Fitted
v111	Removal/export of calcium from cytoplasm induced by ATP	kout_ca*[Ca2+]*(ATP/(ATP+km_ca_atp))	kout_ca=0.0747(molecule^-1*min^-1), km_ca_atp=1e+14	Fitted
v112	Removal/export of calcium from cytoplasm induced by Cam_calcium complex	kout_cam*[Ca2+]*([Ca2+/CaM]/([Ca2+/CaM]+km_cam))	kout_cam=0.0083(molecule^-1*min^-1), km_cam=500000	Fitted
v113	Calcium binds to cam	kon_ca_cam*[CaM]*[Ca2+]-koff_ca/cam*[Ca2+/CaM]	kon_ca_cam=1.8751e-10(molecule^-1*min^-1), koff_ca/cam=0.0012(min^-1)	Fitted
v114	Phosphorylation of AMPK induced by Cam_calcium complex	kp_ampk_ca*AMPK*([Ca2+/CaM]/([Ca2+/CaM]+km_caampk))	kp_ampk_ca=0.0013(min^-1), km_caampk=700000	Fitted
v115	Phosphorylation of eNOS induced by Calcium and Cam complex	kp_enos*[eNOs]*[Ca2+/CaM]	kp_enos=1.1111e-5(molecule^-1*min^-1)	Fitted
v116	Dephosphorylation of eNOS	kdp_enos*[eNOs_p]	kdp_enos=0.0556(min^-1)	Fitted
v117	Production of iNOS induced by NFKB	kt_inos_nfkb*[(NFKB_nu)^2]	kt_inos_nfkb=0.005(molecule^-1*min^-1)	Fitted
v118	Production of iNOS induced by HIF1a_HIF1b dimer	kt_inos*[HIF_dimer_nu]	kt_inos=416(min^-1)	Fitted
v119	Degradation of iNOS	kd_inos*[iNOS]	kd_inos=0.017(min^-1)	Fitted
v120	Oxidation reaction of BH4 induced by ROS	kt_bh2*[BH4]*[ROS]*[ONOO-]	kt_bh2=9.5691e-17(molecule^-2*min^-1)	Fitted
v121	Reduction reaction of BH2	kd_bh2*[BH2]	kd_bh2=9.83333e-05 (min^-1)	Fitted
v122	Production of NO induced by eNOS	kt1_no*[eNOs_p]*(BH4/(BH4+km_bh4_no))	kt1_no=0.028(molecule^-1*min^-1), km_bh4_no=1.5	Fitted
v123	Production of NO induced by iNOS	kt2_no*[iNOS]*(BH4/(BH4+km_bh4_no)+5)	kt2_no=0.00270796(molecule^-1*min^-1) km_bh4_no=1.5	Fitted
v124	Production of ONOO- induced by NO and ROS	kt_onoo*[NO]*[ROS]	kt_onoo=2.9126e-8(molecule^-1*min^-1)	Fitted
v125	Removal of ONOO-	kd_onoo*[ONOO-]	kd_onoo=0.0138(min^-1)	2154753
v126	Production of LON induced by HIF1a_HIF1b dimer	kt_lon*HIF_dimer_nu	kt_lon=5.1886(min^-1)	Fitted
v127	Degradation of LON	kd_lon*LON	kd_lon=0.0007(min^-1)	29449567
v128	Production of succinate	kt_succinate*(2.239400e+14-ATP)	kt_succinate=1.751e-15(min^-1)	Fitted
v129	Oxidation reaction of succinate	kd_succinate*[succinate]*glucose*O2	kd_succinate=1e-22(molecule^-2*min^-1)	Fitted
v130	Production of ROS	kt_ros*(succinate-1+0.1)*(O2+baseline_ros)*(LON/(LON+km_lon))*[BH2]	kt_ros=4.0998e-05(molecule^-3*min^-1), baseline_ros=200000, km_lon=537330	Fitted
v131	Removal of ROS	kd_ros*[Nrf2]	kd_ros=16.9625(min^-1)	31096608
v132	Production of NADPH induced by glucose	kt_nadph*[glucose]*[TIGAR]	kt_nadph=2.1e-17(molecule^-1*min^-1)	Fitted
v133	Reduction reaction of ROS induced by NADPH	kon_na ros*[ROS]*[NADPH]-koff_na ros*[H2O]*[NADP+]'	kon_na ros=3.5e-10(molecule^-1*min^-1), koff_na ros=1e-20(min^-1)	Fitted
v134	Keap1 binds to Nrf2	kon_nrf2/keap1*[Keap1/Nrf2]	kon_nrf2/keap1=1.04166e-06(molecule^-1*min^-1)	Fitted
v135	Activation of Nrf2	ka_nrf2*[Keap1/Nrf2]*[ROS]	ka_nrf2=3.3222e-12 (molecule^-1*min^-1)	Fitted
v136	Production of ZO-1	kt_zo1	kt_zo1=1.04(molecule*min^-1)	Fitted
v137	Degradation of ZO-1	kd_zo1*[ZO-1]*[ROS]*(1-(AKT_p/(AKT_p+km_pakt)))	kd_zo1=1.7071e-9(molecule^-1*min^-1), km_pakt=23	22050367
v138	Production of Claudin5	kt_claudin*AKT_p	kt_claudin=8(molecule*min^-1)	Fitted
v139	Degradation of Claudin5	kd_claudin*[claudin5]*[ROS]*(1-(AKT_p/(AKT_p+km_paktcla)))	kd_claudin=8.8594e-10(molecule^-1*min^-1), km_paktcla=38	23418486
v140	Production of BAX is promoted by p53	kt_bax*(P53)^5	kt_bax=4.87375e-13(molecule^-4*min^-1)	Fitted
v141	Degradation of BAX	kd_bax*[BAX]	kd_bax=0.00026294(min^-1)	15642728
v142	Production of Caspase3 is promoted by BAX	kt_cas3*(BAX)^3	kt_cas3=6.81712e-12(molecule^-2*min^-1)	Fitted
v143	Degradation of Caspase3	kd_cas3*[caspase3]	kd_cas3=0.0090411(min^-1)	Fitted
v144	Production of CD14	kt_cd14	kt_cd14=2.8896(molecule*min^-1)	Fitted
v145	Degradation of CD14	kd_cd14*CD14	kd_cd14=0.0006(min^-1)	Fitted
v146	Degradation of phosphorylated VEGFR at Y1175	kd_vegfrp*VEGFR2_p1175	kd_vegfrp=0.2873(min^-1)	Fitted
v147	Degradation of phosphorylated VEGFR at Y951	kd_vegfrp*VEGFR2_p951	kd_vegfrp=0.2873(min^-1)	Fitted
v148	FGF binds FGFR	kon_fgffgfr*FGF*FGFR-koff_fgffgfr*FGF_FGFR	kon_fgffgfr=5e-4(molecule^-1*min^-1); koff_fgffgfr=0.0167(min^-1)	Fitted
v149	Generation of FGFR	kt_fgfr	kt_fgfr=3.8(molecule*min^-1)	Fitted
v150	Degradation of FGFR	kd_fgfr*fgfr	kd_fgfr=0.0019(min^-1)	Fitted
v151	ANG1 binds TIE2	kon_ang1_tie2*TIE2*ANG1-koff_ang1_tie2*ANG1_TIE2	kon_ang1_tie2= 1.7333e-08(molecule^-1*min^-1); koff_ang1_tie2=4.78e-07(min^-1)	24106271
v152	Phosphorylation of TIE2_ANG1 complex	kp_tie2*ANG1_TIE2	kp_tie2=0.05(min^-1)	Fitted
v153	Dephosphorylation of TIE2_ANG1 complex	kdp_tie2*TIE2_ANG1_p	kdp_tie2=0.5(min^-1)	Fitted
v154	Phosphorylation of PLCG induced by phosphorylated FGFR	kp_plcg fgfr*PLCG*FGF_FGFR	kp_plcg fgfr=0.0002(min^-1)	Fitted
v155	Phosphorylation of AKT induced by phosphorylated FGFR	kp_akt fgf*AKT*FGF_FGFR	kp_akt fgf=1e-05(min^-1)	Fitted
v156	Phosphorylation of AKT induced by phosphorylated TIE2	kp_akt_tie2_ang1*AKT*TIE2_ANG1_p	kp_akt_tie2_ang1=0.001(min^-1)	Fitted
v157	Phosphorylation of ERK induced by phosphorylated TIE2	kp_erk_ang1*ERK*TIE2_ANG1_p	kp_erk_ang1=0.001(min^-1)	Fitted
v158	Phosphorylation of PKC induced by phosphorylated FGFR	kp_pkc*PKC*PLCG_p	kp_pkc=0.0001(min^-1)	Fitted
v159	Dephosphorylation of PKC	kdp_pkc*PKC_p	kdp_pkc=1(min^-1)	Fitted
v160	Wnt binds to FZD6	kon_fzd6_wnt*FZD6*Wnt-koff_fzd6_wnt*Wnt_FZD6	kon_fzd6_wnt=6.3e-10(molecule^-1*min^-1); koff_fzd6_wnt=2e-06(min^-1)	25605717
v161	Generation of β-catenin	kt_bcatenin*Wnt_FZD6	kt_bcatenin=11.5231(molecule*min^-1)	Fitted
v162	Degradation of β-catenin	kd_bcatenin*β_catenin	kd_bcatenin=0.0139(min^-1)	23169527
